# Supplementary material for: Effect of lag screw on stability of first metatarsophalangeal joint arthrodesis with medial plate
Source: PeerJ. 2024 Feb 28;12:e16901. doi: 10.7717/peerj.16901 (PMC10908269; doi:10.7717/peerj.16901)
Supplement: Supplemental Information 1 [file peerj-12-16901-s001.csv]

Comparison	Initial flexular stiffness	Flexular stiffness	Shear stiffness
Medial LP vs Medial LP lag screw	<0.00001	0.00207	0.00026
Medial LP vs Dorsal LP lag screw	<0.00001	<0.00001	0.00019
Dorsal LP lag screw vs Medial LP lag screw	<0.00001	<0.00001	0.00048
