# Supplementary material for: Effect of lag screw on stability of first metatarsophalangeal joint arthrodesis with medial plate
Source: PeerJ. 2024 Feb 28;12:e16901. doi: 10.7717/peerj.16901 (PMC10908269; doi:10.7717/peerj.16901)
Supplement: Supplemental Information 2 [file peerj-12-16901-s002.csv]

Relative displacements	opening	opening	transverse	transverse
Comparison/Force	50 N	200 N	50 N	200 N
Medial LP vs Medial LP lag screw	0.0048	0.0009	0.0008	0.0016
Medial LP vs Dorsal LP lag screw	0.0037	<0.0001	0.0007	0.0009
Dorsal LP lag screw vs Medial LP lag screw	0.4514	0.1787	0.0602	0.0095
