# Supplementary material for: Effect of lag screw on stability of first metatarsophalangeal joint arthrodesis with medial plate
Source: PeerJ. 2024 Feb 28;12:e16901. doi: 10.7717/peerj.16901 (PMC10908269; doi:10.7717/peerj.16901)
Supplement: Supplemental Information 3 — Raw data used in the statistical analysis. [file peerj-12-16901-s003.csv]

Specimen	Group	Flexural stiffness [N/mm]	Initial stiffness [N/mm]	Shear stiffness [N/mm]	Maximum load [N]
P01	Medial LP	21.179	21.271	93.172	1021.73
P02	Medial LP	36.583	40.89	255.86	739.01
P04	Medial LP	20.501	22.145	95.974	856.84
P05	Medial LP	17.351	24.075	71.809	1101.38
P06	Medial LP	18.494	24.666	85.46	1072.28
P07	Medial LP	25.148	21.182	157.22	706.62
P22	Medial LP	27.608	23.34	138.18	457.54
P08	Dorsal LP lag screw	80.202	117.323	2874.5	840.61
P09	Dorsal LP lag screw	72.291	92.57	2248.9	610.65
P10	Dorsal LP lag screw	93.499	113.597	2461.5	908.91
P11	Dorsal LP lag screw	66.75	85.157	3587.5	588.4
P12	Dorsal LP lag screw	74.097	118.48	1625.5	909.45
P13	Dorsal LP lag screw	90.629	115.682	2552.5	847.61
P14	Dorsal LP lag screw	91.56	108.323	1939.3	710.25
P15	Medial LP lag screw	30.757	58.851	266.08	592.61
P16	Medial LP lag screw	46.087	78.659	685.66	579.74
P17	Medial LP lag screw	41.863	65.119	578.29	834.68
P18	Medial LP lag screw	49.216	73.899	571.85	886.46
P19	Medial LP lag screw	35.601	50.437	655	783.76
P20	Medial LP lag screw	42.681	62.225	567.73	917.52
P21	Medial LP lag screw	43.945	59.477	731.67	619.25
