# Supplementary material for: Effect of lag screw on stability of first metatarsophalangeal joint arthrodesis with medial plate
Source: PeerJ. 2024 Feb 28;12:e16901. doi: 10.7717/peerj.16901 (PMC10908269; doi:10.7717/peerj.16901)
Supplement: Supplemental Information 4 — Raw data for a force of 50 N and 200 N used in the statistical analysis. [file peerj-12-16901-s004.csv]

	Force	50 N	50 N	200 N	200 N
Specimen	Group	Opening displacement [mm]	Transverse displacement [mm]	Opening displacement [mm]	Transverse displacement [mm]
P01	Medial LP	0.213	0.537	0.908	2.132
P02	Medial LP	0.125	0.171	0.655	0.763
P04	Medial LP	0.440	0.529	1.161	2.015
P05	Medial LP	0.257	0.569	0.927	2.483
P06	Medial LP	0.306	0.340	1.169	2.119
P07	Medial LP	0.202	0.449	0.901	1.403
P22	Medial LP	0.251	0.404	1.109	1.410
P08	Dorsal LP lag screw	0.042	0.008	0.335	0.066
P09	Dorsal LP lag screw	0.046	0.016	0.304	0.085
P10	Dorsal LP lag screw	0.033	0.016	0.209	0.083
P11	Dorsal LP lag screw	0.048	0.017	0.352	0.059
P12	Dorsal LP lag screw	0.054	0.010	0.526	0.117
P13	Dorsal LP lag screw	0.032	0.015	0.178	0.075
P14	Dorsal LP lag screw	0.060	0.015	0.317	0.103
P15	Medial LP lag screw	0.112	0.113	0.848	0.680
P16	Medial LP lag screw	0.040	0.042	0.438	0.277
P17	Medial LP lag screw	0.063	0.023	0.425	0.290
P18	Medial LP lag screw	0.013	0.017	0.308	0.298
P19	Medial LP lag screw	0.108	0.065	0.511	0.298
P20	Medial LP lag screw	0.056	0.048	0.526	0.321
P21	Medial LP lag screw	0.068	0.050	0.335	0.262
